# Supplementary material for: Nanoscale analysis of human G1 and metaphase chromatin in situ
Source: EMBO J. 2025 Mar 17;44(9):2658–94. doi: 10.1038/s44318-025-00407-2 (PMC12048539; doi:10.1038/s44318-025-00407-2)
Supplement: Supplementary file 4 — Movie EV2 [file 44318_2025_407_MOESM4_ESM.zip]

Archive with 4 entries (4 files):
- Mov_EV2.mp4
- __MACOSX/._Mov_EV2.mp4
- Mov_EV2_legend.docx
- __MACOSX/._Mov_EV2_legend.docx
